# Supplementary material for: Adverse Events and Safety Profile of the COVID-19 Vaccines in Adolescents: Safety Monitoring for Adverse Events Using Real-World Data
Source: Vaccines (Basel). 2022 May 9;10(5):744. doi: 10.3390/vaccines10050744 (PMC9143867; doi:10.3390/vaccines10050744)
Supplement: Supplementary file 1 [file vaccines-10-00744-s001.zip]

Archive with 1 entries (1 files):
- vaccines-1701832-supplementary.pdf
